# Supplementary material for: Proposal of the Implementation Theory Selection Model and exemplar application in fall injury prevention
Source: PLoS One. 2024 Nov 27;19(11):e0310117. doi: 10.1371/journal.pone.0310117 (PMC11602108; doi:10.1371/journal.pone.0310117)
Supplement: S5 File — (XLSX) [file pone.0310117.s005.xlsx]

## Sheet: Legend
Item	Description
TMF	Theory, Model, or Framework
TMF ID	Assigned ID of TMF
TMF Name	Name of TMF
Seminal Study ID	Assigned ID of the seminal paper of TMF (papers saved on S drive by id names)
Determinant TMF	TMF that can be used to understanding and/or explaining what influences implementation outcomes (Based on Nilson 2015 definition)
Rationale	Provide reason for the selected option in the Determinant TMF coloumn. It can be a study etc
Level of behaviour change TMF has been/can be used for (Organizational level)	Whether or not TMF has been or can be used for organizational level behaviour change
If Yes, provide source	Provide source (paper) that used TMF for organizational level behaviour change OR which indicates TMF can be potentially used for organizational level behaviour change
Stages of KT at which TMF can be used	Stages of KT based on KTA framework components. Enter source if TMF has been used at any of the following stages, otherwise enter 0 for a stage at which TMF has not been used
Planning/designing	Identifying barriers and facilitators to behavior change and assessing organizational readiness to change (KTA component: identify problem; determine know/do gap; assessbarriers and facilitators to knowledge use)
Implementation	Selecting, tailoring, implementing, and monitoring KT interventions (KTA component: select, tailor, implement intervention; and monitor intervention)
Dissemination	Facilitating and promoting awareness and implementation of the knowledge. The spreading of knowledge or research, such as is done in scientific journalsand at scientific conferences. (KTA component: knowledge tools and products )
Evaluation	Assessing the use and/or imapct of implemented knowledge (KTA component: evalaute outcomes)
Sustainibility	Sustained use of knowledge (KTA component: sustain knowledge use)

## Sheet: TMF screening_FirstLast
TMF Name	VERIFIED AIM	VERIFIED INCLUDE
Constructivist Theory (Piaget)	Classic Theory	No
Cooperation Theory	Classic Theory	No
Diffusion of Innovation Theory	Classic Theory	No
Health Belief Model	Classic Theory	No
Self-Determination Theory	Classic Theory	No
Self-Efficacy Theory	Classic Theory	No
Self-Regulation Theory	Classic Theory	No
Social Cognitive Theory	Classic Theory	No
Social Learning Theory	Classic Theory	No
Theory of Cognitive Development (Piaget)	Classic Theory	No
Theory of Organizational Change	Classic Theory	No
Theory of Planned Behavior	Classic Theory	No
Transtheoretical Model of Behaviour Change	Classic Theory	No
Social Ecological Framework	Classic Theory	No
Group Dynamics Theory	Classic Theory	No
Four Level Model of Learning	Evaluation Framework	No
Proctor’s Implementation Outcomes	Evaluation Framework	No
Reach, Effectiveness, Adoption, Implementation, Maintenance (RE-AIM)	Evaluation Framework	No
Community Based Participatory Research (CBPR)	Other	No
Pragmatic-Explanatory Continuum Indicator Summary 2	Other	No
Action Research	Other	No
Davis' Pathman-PRECEED Model	Other	No
"4E" Framework for Knowledge Dissemination and Utilization	Other	No
Health Promotion Technology Transfer Process	Process Model	No
Intervention Mapping	Process Model	No
Five Step Public Health Approach	Process Model	No
Knowledge to Action Framework	Process Model	No
Technology Transfer Model	Process Model	No
Pathways to Evidence Informed Policy	Process Model	No
Pronovost's 4E's Process Theory	Process Model	No
Plan-Do-Study-Act Cycles (Deming)	Process Model	No
Framework for the Transfer of Patient Safety Research into Practice	Process Model	No
Quality Enhancement Research Initiative (QUERI)	Process Model	No
Replicating Effective Programs	Process Model	No
Replicating Effective Programs Plus Framework	Process Model	No
Six-Step Framework for International Physical Activity Dissemination	Process Model	No
Utilization-Focused Surveillance Framework	Process Model	No
Continuous Quality Improvement (CQI)	Process Model	No
Availability, Responsiveness & Continuity (ARC): An Organizational & Community Intervention Model	Process Model	No
Caledonian Practice Development Model	Process Model	No
CDC DHAP's Research-to- Practice Framework	Process Model	No
PBIS (Positive Behavioral Interventions and Supports)	Process Model	No
Handbook of Implementation Science	Process Model	No
Facilitating Adoption of Best Practices (FAB Model)	Unclear	No
Social Marketing Framework	Determinant Framework	Yes
Real-World Dissemination	Determinant Framework	Yes
Dissemination of Evidence-based Interventions to Prevent Obesity	Determinant Framework	Yes
Knowledge Transfer and Exchange	Determinant Framework	Yes
Implementation of Change in Health Care	Determinant Framework	Yes
Precede-Proceed Model	Implementation Theory	Yes
Organizational Theory of Implementation of Innovations	Implementation Theory	Yes
Implementation Effectiveness Model	Implementation Theory	Yes
Push-Pull Capacity Model	Implementation Theory	Yes
Active Implementation Frameworks	Determinant Framework	Yes
Consolidated Framework for Implementation Research (CFIR)	Determinant Framework	Yes
Theoretical Domains Framework (TDF)	Determinant Framework	Yes
PARIHS (Promoting Action on Research Implementation in Health Services)	Determinant Framework	Yes
Behaviour Change Wheel	Implementation Theory	Yes
Exploration, Preparation, Implementation, Sustainment (EPIS)	Implementation Theory	Yes
Conceptual Model of Implementation Research	Implementation Theory	Yes
Critical Realism & the Arts Research Utilization Model (CRARIUM)	Implementation Theory	Yes
Implementation Drivers Framework	Implementation Theory	Yes
Interactive Systems Framework	Implementation Theory	Yes
Normalization Process Model	Implementation Theory	Yes
Organizational Readiness Theory	Implementation Theory	Yes
Practical, Robust Implementation and Sustainability Model (PRISM)	Implementation Theory	Yes
Research Development Dissemination and Utilization Framework	Implementation Theory	Yes
Sticky Knowledge	Implementation Theory	Yes
			Org level use?	KT stage use
			Yes	Planning/Designing
			No	Implementation
				Dissemination
				Evaluation
				Sustainability/Scalability
				Multiple Stages

## Sheet: Appraisers
Advanced Appraisers	Novice Appraisers
Kathryn Sibley (KS)	Vicky Komisar (VK)
Alexandra Korall (AK)	Helen Chong
Susan Brown (SB)	Andrew Laing (AL)
