# Supplementary material for: Proposal of the Implementation Theory Selection Model and exemplar application in fall injury prevention
Source: PLoS One. 2024 Nov 27;19(11):e0310117. doi: 10.1371/journal.pone.0310117 (PMC11602108; doi:10.1371/journal.pone.0310117)
Supplement: S6 File — (XLSX) [file pone.0310117.s006.xlsx]

## Sheet: Appraisal Scores
APPRAISER_ID	TMF_NAME	USAB_1	APP_1	USAB_2	USAB_3	USAB_4	APP_2	TEST_1	USAB_5	TEST_2	TEST_3	APP_3	APP_4	FIT_1	FIT_2
AK	EPIS MODEL	4	4	3	4	4	4	4	4	3	5	3	3	2	1
DM	EPIS MODEL	5	5	5	5	4	5	5	4	3	5	5	5	2	2
HC	CFIR	4	5	4	4	4	4	5	4	3	5	4	5	1	2
KS	CFIR	4	4	3	3	2	3	3	4	2	3	4	4	2	2
AK	NORMALIZATION PROCESS THEORY	4	4	5	3	4	5	4	4	5	5	5	5	2	2
HC	NORMALIZATION PROCESS THEORY	4	5	4	5	5	4	4	5	3	5	4	4	2	1
AK	ORGANIZATIONAL READINESS THEORY	5	4	5	5	3	3	5	3	5	5	5	5	0	2
HC	ORGANIZATIONAL READINESS THEORY	5	4	5	4	5	5	4	4	4	5	5	4	2	2
AK	PARIHS FRAMEWORK	4	5	3	2	4	1	4	4	5	5	5	4	1	1
KS	PARIHS FRAMEWORK	3	4	4	3	2	2	4	2	4	4	4	4	2	2
AK	PRISM	5	5	3	5	4	5	4	3	3	5	5	5	2	1
VK	PRISM	5	4	4	5	5	2	4	4	2	4	4	4	2	2
AK	PRECEDE-PROCEED MODEL	4	5	4	5	4	5	5	4	4	5	5	5	2	1
HC	PRECEDE-PROCEED MODEL	4	4	3	5	4	4	5	5	3	5	5	5	1	2
AK	TDF	4	5	1	5	4	5	3	4	3	5	4	4	2	0
KS	TDF	4	3	3	1	4	3	3	4	1	4	3	4	2	0
DM	Active Implementation Framework	4	5	4	5	4	4	3	4	3	4	5	5	1	1
KS	Active Implementation Framework	3	4	4	4	2	2	4	2	2	1	4	4	0	1
HC	Push-Pull Capacity Model	3	4	3	4	3	4	3	4	3	5	4	4	1	0
AK	Push-Pull Capacity Model	3	5	4	4	2	5	5	2	2	3	4	4	1	1
VK	Implementation research in mental health services: an emerging science with conceptual, methodological, and training challenges	4	5	1	4	1	4	1	2	1	2	4	4	1	0
AK	Conceptual Model of Implementation Research	1	5	4	5	2	2	5	2	1	3	4	5	0	0
AK	Implementation Drivers Framework	2	4	4	3	2	4	3	3	3	3	3	3	0	0
DM	Implementation Drivers Framework	5	5	4	5	3	4	4	4	2	4	5	5	2	1
KS	Dissemination of Evidence-based Interventions to Prevent Obesity	4	4	3	4	1	1	3	1	2	2	2	3	1	0
HC	Dissemination of Evidence-based Interventions to Prevent Obesity	4	5	4	5	4	5	4	4	3	4	4	4	2	1
KS	Social Marketing Framework	1	1	3	3	2	1	2	1	2	2	2	3	0	0
VK	Social Marketing Framework	2	3	4	4	3	2	4	4	1	4	3	4	1	0
AK	Research Development Dissemination and Utilization Framework	4	5	2	4	2	3	3	3	3	3	4	4	1	1
DM	Research Development Dissemination and Utilization Framework	5	5	3	4	1	2	4	3	2	4	3	3	1	1
AK	Sticky Knowledge	3	5	5	5	2	3	5	2	5	3	4	4	1	0
VK	Sticky Knowledge	4	4	3	4	4	5	4	3	4	3	4	4	1	1
AK	Critical Realism & the Arts Research Utilization Model (CRARUM)	3	5	3	3	3	4	3	4	1	3	5	5	1	0
DM	Critical Realism & the Arts Research Utilization Model (CRARUM)	4	5	4	5	3	5	5	5	3	5	5	5	2	2
AK	Interactive Systems Framework for Dissemination and Implementation	3	4	888	3	2	2	4	2	2	5	3	3	1	1
VK	Interactive Systems Framework for Dissemination and Implementation	2	4	4	4	2	1	3	1	1	4	3	3	0	1
DM	Behaviour Change Wheel	4	5	5	5	4	3	4	3	3	5	5	5	1	0
KS	Behaviour Change Wheel	3	3	2	3	3	2	2	3	2	3	3	4	1	0
VK	Real World Dissemination	4	4	3	4	3	3	4	4	1	2!	4	4	1	1
KS	Real World Dissemination	2	2	2	3	1	2	2	1	1	1	3	3	0	0
KS	Grol and Wensing implementation of change model	1	1	2	3	2	1	1	1	1	2	3	3	0	0
DM	Implementation of Change in Health Care	5	5	3	3	3	2	3	888	4	3	5	4	2	0
AK	Implementation Effectiveness Model / Organizational Theory of Implementation of Innovations	4	4	3	3	3	4	3	3	5	5	4	4	1	2
VK	Implementation Effectiveness Model / Organizational Theory of Implementation of Innovations	4	2	4	4	3	3	4	2	3	4	2	3	0	0
HC	Knowledge Transfer and Exchange	4	5	4	3	3	5	4	4	4	5	4	4	1	2
KS	Knowledge Transfer and Exchange	1	1	1	1	1	1	1	1	1	1	1	1	0	0

## Sheet: Legend
Variable Name	Definition
APPRAISER_ID	Appraiser ID
TMF_Name	Name of the theory, model and/or framework
USAB_1	TMF includes relevant constructs (e.g., readiness; any other constructs you perceive are relevant). Note that the term ‘constructs’ is used broadly to refer to the types of variables (also known as classes or domains), as well as specific variables within a category, class or domain that are contained in the TMF.
APP_1	TMF addresses one or more relevant analytic levels (e.g., individual; organization).
USAB_2	TMF provides an explanation of how included constructs influence implementation and/or each other.
USAB_3	TMF has a clear and useful figure or table depicting included constructs and relationships among them.
USAB_4	TMF provides a step-by-step approach for applying it.
APP_2	TMF focuses on a relevant implementation outcome (e.g., acceptability; adoption; appropriateness; feasibility; fidelity; implementation cost; penetration; sustainability).
TEST_1	TMF includes meaningful, face-valid explanations of proposed relationships and constructs.
USAB_5	TMF provides methods for promoting implementation in practice.
TEST_2	TMF proposes testable hypotheses.
TEST_3	TMF contributes to an evidence base and/or theory development because it has been used in empirical studies.
APP_3	TMF is generalizable to our context.
APP_4	TMF is generalizable to other disciplines and/or contexts.
FIT_1	Overall perceived fit of the TMF with objective 1
FIT_2	Overall perceived fit of the TMF with objective 2
